# Supplementary material for: Exquisitely Constructing a Robust MOF with Dual Pore Sizes for Efficient CO2 Capture
Source: Molecules. 2023 Aug 28;28(17):6276. doi: 10.3390/molecules28176276 (PMC10488667; doi:10.3390/molecules28176276)
Supplement: Supplementary file 1 [file molecules-28-06276-s001.zip]

Archive with 2 entries (2 files):
- molecules-2551875-supplementary.pdf
- molecules-2551875-supplementary.xlsx
