# Supplementary material for: Exquisitely Constructing a Robust MOF with Dual Pore Sizes for Efficient CO2 Capture
Source: Molecules. 2023 Aug 28;28(17):6276. doi: 10.3390/molecules28176276 (PMC10488667; doi:10.3390/molecules28176276)
Supplement: Supplementary file 1 [file molecules-28-06276-s001.zip › molecules-2551875-supplementary.xlsx]

## Sheet: IAST calculation 
Detailed Calculation procedures of IAST selectivity
PRI-1; CO2/N2 15%/85%; 298 K
Citation: Li, Y.; Bai, Y.; Wang, Z.; Gong, Q.; Li, M.; Bo, Y.; Xu, H.; Jiang, G.; Chi, K. Exquisitely Constructing a Robust MOF with Dual Pore Sizes for Efficient CO2 Capture. Molecules 2023, 28, x.https://doi.org/10.3390/xxxxx
Table S1: fitting parameters for Equation 1
	N1	a	b	N2	c	d		y1	y2	Note: y1 and y2 represent molar fractions of components 1 and 2 in the gas phase, respectively (y1 +y2 = 1).
CO2	1.49719	1.1605	0.88462	1.49719	1.1605	0.88461		0.15	0.85
N2	0.34809	0.83098	1.79225	1.42048e-05	2.01476e-06	1
Table S2: fitting parameters for Equation 2 obtained by transforming from Table 1 (you can also directly get these parameters by simulating the isotherm data with Equation 2)
	a	b	c	d	e	f
CO2	1.49719	0.88462	0.861698	1.49719	0.88461	0.861698
N2	0.34809	1.79225	1.2034	1.42048e-05	1	496337
Table S3
pressure (bar)	π1*	π2*	(π1* - π2*)^2
0.01	0.0128437	0.0128436	5.2553e-15
0.05	0.0548844	0.0548816	7.75415e-12
0.1	0.102786	0.102785	2.42874e-12
0.15	0.148028	0.148028	7.14335e-16
0.2	0.191249	0.191248	2.17869e-12
0.3	0.272655	0.272651	1.54663e-11
0.4	0.348337	0.348303	1.15456e-09
0.5	0.41915	0.41915	2.43152e-17
0.6	0.485798	0.485798	3.16021e-17
0.7	0.548875	0.548751	1.54318e-08
0.8	0.608807	0.608807	4.11848e-13
0.9	0.666047	0.666095	2.31766e-09
1	0.720936	0.720934	6.84394e-12
Table S4
p1	p2	pressure (bar)	Note1: p1 and p2 represent the spreading pressure of components 1 and 2 in the adsorbed phase, respectively (p1 +p2 = 1).
0.965749	0.0342505	0.01	Note2: by using "solver (规划求解 in Chinese)", adjust p1 to make the values between π1* and π1* very close. Strive to minimize (π1* - π2*)^2 as much as possible, ideally to a value smaller than 10^(-10)
0.928431	0.0715692	0.05
0.906284	0.0937158	0.1
0.893273	0.106727	0.15
0.885104	0.114896	0.2
0.877026	0.122974	0.3
0.875217	0.124783	0.4
0.876881	0.123119	0.5
0.880512	0.119488	0.6
0.885234	0.114766	0.7
0.890643	0.109357	0.8
0.896313	0.103687	0.9
0.902034	0.0979657	1
Table S5: IAST calculations
pressure (bar)	p1	p2	IAST selectivity	Note: the spreading pressures of components 1 and 2 are proportional to their molar fractions( i.e., p1∝ x1 and p2 ∝ x2),
0.01	0.965749	0.0342505	159.781
0.05	0.928431	0.0715692	73.5108
0.1	0.906284	0.0937158	54.7998
0.15	0.893273	0.106727	47.4281
0.2	0.885104	0.114896	43.6535
0.3	0.877026	0.122974	40.4135
0.4	0.875217	0.124783	39.7454
0.5	0.876881	0.123119	40.3594
0.6	0.880512	0.119488	41.7578
0.7	0.885234	0.114766	43.7094
0.8	0.890643	0.109357	46.1513
0.9	0.896313	0.103687	48.9851
1	0.902034	0.0979657	52.1767
